# Supplementary material for: Dietary Patterns of Breastfeeding Mothers and Human Milk Composition: Data from the Italian MEDIDIET Study
Source: Nutrients. 2021 May 19;13(5):1722. doi: 10.3390/nu13051722 (PMC8160768; doi:10.3390/nu13051722)
Supplement: Supplementary file 1 [file nutrients-13-01722-s001.zip]

Archive with 4 entries (4 files):
- Supplementary Table 1.pdf
- Supplementary Table 2.pdf
- Supplementary Table 3.pdf
- Supplementary Table 4.pdf
